# Supplementary material for: Genomic diversity of SARS-CoV-2 during early introduction into the Baltimore–Washington metropolitan area
Source: JCI Insight. 2021 Mar 22;6(6):e144350. doi: 10.1172/jci.insight.144350 (PMC8026189; doi:10.1172/jci.insight.144350)
Supplement: Supplemental Table 1 [file jciinsight-6-144350-s214.csv]

verification_date	positive_count
2020-03-01	0
2020-03-02	0
2020-03-03	0
2020-03-04	0
2020-03-05	0
2020-03-06	0
2020-03-07	0
2020-03-08	0
2020-03-09	0
2020-03-10	0
2020-03-11	0
2020-03-12	0
2020-03-13	9
2020-03-14	2
2020-03-15	5
2020-03-16	17
2020-03-17	11
2020-03-18	19
2020-03-19	15
2020-03-20	21
2020-03-21	37
2020-03-22	20
2020-03-23	26
2020-03-24	54
2020-03-25	41
2020-03-26	53
2020-03-27	68
2020-03-28	77
2020-03-29	32
2020-03-30	43
2020-03-31	68
