# Supplementary material for: Genomic diversity of SARS-CoV-2 during early introduction into the Baltimore–Washington metropolitan area
Source: JCI Insight. 2021 Mar 22;6(6):e144350. doi: 10.1172/jci.insight.144350 (PMC8026189; doi:10.1172/jci.insight.144350)
Supplement: Supplemental Table 2 [file jciinsight-6-144350-s215.xlsx]

## Sheet: aggregate_sample_metadata
variable	value	dx_samples (n=620)	sequenced_samples (n=143)	complete_genomes (n=114)
collection_date	Wk10: Mar 6-7	3 (0%)	4 (3%)	3 (3%)
	Wk11: Mar 8-14	31 (5%)	22 (15%)	17 (15%)
	Wk12: Mar 15-21	140 (23%)	65 (45%)	50 (44%)
	Wk13: Mar 21-28	306 (49%)	38 (27%)	31 (27%)
	Wk14: Mar 29-31	140 (23%)	14 (10%)	13 (11%)
days_from_onset	0–1	46 (7%)	16 (11%)	12 (11%)
	2–3	99 (16%)	36 (25%)	33 (29%)
	4–5	63 (10%)	22 (15%)	18 (16%)
	6–7	81 (13%)	25 (17%)	17 (15%)
	8–9	16 (3%)	3 (2%)	2 (2%)
	10+	49 (8%)	7 (5%)	6 (5%)
	Unknown	266 (43%)	34 (24%)	26 (23%)
diagnostic_ct_value	<20	224 (36%)	65 (45%)	59 (52%)
	20–24	129 (21%)	33 (23%)	28 (25%)
	25–29	126 (20%)	18 (13%)	15 (13%)
	30–34	96 (15%)	22 (15%)	11 (10%)
	35+	20 (3%)	3 (2%)	0 (0%)
	Unknown	25 (4%)	2 (1%)	1 (1%)
age	<10	18 (3%)	0 (0%)	0 (0%)
	10–19	6 (1%)	2 (1%)	0 (0%)
	20–29	58 (9%)	10 (7%)	8 (7%)
	30–39	129 (21%)	23 (16%)	18 (16%)
	40–49	122 (20%)	37 (26%)	27 (24%)
	50–59	119 (19%)	35 (24%)	29 (25%)
	60–69	87 (14%)	18 (13%)	17 (15%)
	70–79	60 (10%)	15 (10%)	12 (11%)
	80–89	14 (2%)	2 (1%)	2 (2%)
	90+	7 (1%)	1 (1%)	1 (1%)
sex	Female	302 (49%)	58 (41%)	44 (39%)
	Male	317 (51%)	82 (57%)	69 (61%)
	Unknown	1 (0%)	3* (2%)	1 (1%)
home_state	DC		26 (18%)	23 (20%)
	MD		106 (74%)	82 (72%)
	Other		10 (7%)	9 (8%)
	Unknown		1 (1%)	0 (0%)
race	Black		58 (41%)	45 (39%)
	White		62 (43%)	50 (44%)
	Other		23 (16%)	19 (17%)
covid_contact	No		68 (48%)	56 (49%)
	Yes		66 (46%)	52 (46%)
	Unknown		9 (6%)	6 (5%)
outcome	Discharged		32 (22%)	27 (24%)
	Home		95 (66%)	75 (66%)
	No Discharge		9 (6%)	9 (8%)
	Unknown		7 (5%)	3 (3%)
hospital_admission	No		97 (68%)	76 (67%)
	Yes		41 (29%)	36 (32%)
	Unknown		5 (3%)	2 (2%)
ICU_admission	No		114 (80%)	89 (78%)
	Yes		24 (17%)	23 (20%)
	Unknown		5 (3%)	2 (2%)
ventilator	No		124 (87%)	98 (86%)
	Yes		14 (10%)	14 (12%)
	Unknown		5 (3%)	2 (2%)
oxygen	No		111 (78%)	88 (77%)
	Yes		27 (19%)	24 (21%)
	Unknown		5 (3%)	2 (2%)
NSAID	No		123 (86%)	99 (87%)
	Yes		10 (7%)	8 (7%)
	Unknown		10 (7%)	7 (6%)
bodyache	No		68 (48%)	59 (52%)
	Yes		64 (45%)	48 (42%)
	Unknown		11 (8%)	7 (6%)
cough	No		19 (13%)	15 (13%)
	Yes		113 (79%)	92 (81%)
	Unknown		11 (8%)	7 (6%)
fever	No		24 (17%)	21 (18%)
	Yes		108 (76%)	86 (75%)
	Unknown		11 (8%)	7 (6%)
GI	No		112 (78%)	91 (80%)
	Yes		20 (14%)	16 (14%)
	Unknown		11 (8%)	7 (6%)
SOB	No		85 (59%)	70 (61%)
	Yes		47 (33%)	37 (32%)
	Unknown		11 (8%)	7 (6%)
lung_dx	No		112 (78%)	90 (79%)
	Yes		19 (13%)	17 (15%)
	Unknown		12 (8%)	7 (6%)
cardiac_dx	No		88 (62%)	70 (61%)
	Yes		43 (30%)	37 (32%)
	Unknown		12 (8%)	7 (6%)
cxn_abn	No		102 (71%)	82 (72%)
	Yes		36 (25%)	30 (26%)
	Unknown		5 (3%)	2 (2%)
diabetes	No		108 (76%)	86 (75%)
	Yes		23 (16%)	21 (18%)
	Unknown		12 (8%)	7 (6%)
immunecomp	No		122 (85%)	99 (87%)
	Yes		9 (6%)	8 (7%)
	Unknown		12 (8%)	7 (6%)
obese	No		112 (78%)	91 (80%)
	Yes		19 (13%)	16 (14%)
	Unknown		12 (8%)	7 (6%)
alcohol	No		126 (88%)	102 (89%)
	Yes		5 (3%)	5 (4%)
	Unknown		12 (8%)	7 (6%)
smoker	Former Smoker		12 (8%)	12 (11%)
	Nonsmoker		110 (77%)	88 (77%)
	Smoker		11 (8%)	7 (6%)
	Unknown		10 (7%)	7 (6%)
travel	No		99 (69%)	80 (70%)
	Yes		32 (22%)	27 (24%)
	Unknown		12 (8%)	7 (6%)
US_travel_loc1	Mid-Atlantic		10 (7%)	10 (9%)
	Rocky Mountain Region		5 (3%)	4 (4%)
	Southeast		7 (5%)	4 (4%)
	Other		7 (5%)	6 (5%)
	None		102 (71%)	83 (73%)
	Unknown		12 (8%)	7 (6%)
*All sequenced samples are in the diagnostic dataset; however, in a small number of cases we were not able to match sample metadata between these two datasets, resulting in two additional unknown sexes in our sequencing dataset
