# Supplementary material for: Genomic diversity of SARS-CoV-2 during early introduction into the Baltimore–Washington metropolitan area
Source: JCI Insight. 2021 Mar 22;6(6):e144350. doi: 10.1172/jci.insight.144350 (PMC8026189; doi:10.1172/jci.insight.144350)
Supplement: Supplemental Table 3 [file jciinsight-6-144350-s216.csv]

ID	name	genome	strain	genbank_accession	epi_isl	seq_batch	illumina	diagnostic_ct_value	raw_reads	filtered_reads	aligned_reads	unambig_bases	pct_coverage	mean_coverage	nextstrain_clade	nextstrain_parent_clade	nextstrain_legacy_clade	pangolin_clade	pangolin_key_clade	pangolin_jhhs_clade
6	MDHP-00006	Yes	hCoV-19/USA/DC-HP00006/2020	MT509463	EPI_ISL_434687	1A	Yes	18.17	1,341,007	1,306,930	1,308,512	29,780	99.6	16707x	20A	20A	A2a	B.1	B.1	B.1
7	MDHP-00007	Yes	hCoV-19/USA/DC-HP00007/2020	MT509464	EPI_ISL_434688	1A	No	20.57	1,404,790	1,367,707	1,371,109	29,776	99.6	17454x	20C	20A	A2a	B.1	B.1	B.1
10	MDHP-00010	Yes	hCoV-19/USA/MD-HP00010/2020	MT509465	EPI_ISL_434689	1A	Yes	32.35	677,385	656,688	657,963	29,775	99.6	8405x	20C	20A	A2a	B.1	B.1	B.1
15	MDHP-00015	Yes	hCoV-19/USA/MD-HP00015/2020	MT509466	EPI_ISL_434690	1A	Yes	26.27	770,151	747,650	748,771	29,780	99.6	9533x	20C	20A	A2a	B.1	B.1	B.1
16	MDHP-00016	Yes	hCoV-19/USA/MD-HP00016/2020	MT509452	EPI_ISL_434682	1C	Yes	19.88	830,018	807,799	809,035	29,776	99.6	10326x	20C	20A	A2a	B.1	B.1	B.1
17	MDHP-00017	Yes	hCoV-19/USA/MD-HP00017/2020	MT646086	EPI_ISL_457790	6G	No	18.45	680,983	644,603	646,392	29,777	99.6	210x	20C	20A	A2a	B.1.2	B.1.2	B.1.2
18	MDHP-00018	Yes	hCoV-19/USA/MD-HP00018/2020	MT646095	EPI_ISL_457751	1C	No	15.58	299,634	268,904	268,988	29,505	98.7	3381x	20C	20A	A2a	B.1	B.1	B.1
20	MDHP-00020	Yes	hCoV-19/USA/MD-HP00020/2020	MT509453	EPI_ISL_434683	1C	Yes	22.71	1,408,212	1,364,105	1,364,932	29,780	99.6	17440x	20B	20A	A2a	B.1.1	B.1.1	B.1.1/JHHS-3
22	MDHP-00022	Yes	hCoV-19/USA/DC-HP00022/2020	MT509467	EPI_ISL_434691	1A	Yes	31.36	416,975	400,931	401,648	29,778	99.6	5112x	19A	19A	A1a	B.2.1	B	B.2.1
23	MDHP-00023	Yes	hCoV-19/USA/MD-HP00023/2020	MT509454	EPI_ISL_434684	1C	Yes	24.92	256,644	249,497	250,350	29,780	99.6	3171x	20C	20A	A2a	B.1	B.1	B.1
24	MDHP-00024	Yes	hCoV-19/USA/MD-HP00024/2020	MT509455	EPI_ISL_434685	1C	Yes	18.02	1,330,539	1,301,928	1,304,005	29,778	99.6	16641x	20C	20A	A2a	B.1	B.1	B.1
25	MDHP-00025	Yes	hCoV-19/USA/MD-HP00025/2020	MT509489	EPI_ISL_438222	1C	Yes	25.7	331,053	320,358	320,927	29,779	99.6	4079x	20C	20A	A2a	B.1	B.1	B.1
26	MDHP-00026	Yes	hCoV-19/USA/DC-HP00026/2020	MT509490	EPI_ISL_438223	1C	Yes	17.09	1,157,509	1,127,824	1,129,958	29,777	99.6	14413x	20A	20A	A2a	B.1	B.1	B.1/JHHS-2
28	MDHP-00028	Yes	hCoV-19/USA/MD-HP00028/2020	MT509491	EPI_ISL_438224	1C	Yes	19.31	439,852	429,356	429,977	29,779	99.6	205x	20C	20A	A2a	B.1	B.1	B.1
29	MDHP-00029	Yes	hCoV-19/USA/MD-HP00029/2020	MT646096	EPI_ISL_457752	1C	Yes	17.06	345,532	336,086	336,890	29,780	99.6	4295x	20A	20A	A2a	B.1	B.1	B.1/JHHS-2
30	MDHP-00030	Yes	hCoV-19/USA/MD-HP00030/2020	MT509456	EPI_ISL_434686	1C	Yes	23.62	1,605,886	1,564,222	1,569,705	29,780	99.6	19964x	19B	19B	B	A.3	A	A
31	MDHP-00031	Yes	hCoV-19/USA/MD-HP00031/2020	MT646094	EPI_ISL_457789	1A	Yes	30.07	1,564,472	1,519,462	1,521,929	29,777	99.6	19406x	19B	19B	B	A.3	A	A
32	MDHP-00032	Yes	hCoV-19/USA/MD-HP00032/2020	MT509468	EPI_ISL_438225	1A	Yes	21.77	973,470	948,773	950,449	29,779	99.6	12118x	19A	19A	A1a	B.2.1	B	B.2.1
33	MDHP-00033	Yes	hCoV-19/USA/MD-HP00033/2020	MT509488	EPI_ISL_438226	1A	Yes	24.52	869,207	844,572	846,170	29,777	99.6	10796x	20C	20A	A2a	B.1	B.1	B.1/JHHS-5
35	MDHP-00035	Yes	hCoV-19/USA/DC-HP00035/2020	MT646097	EPI_ISL_457753	2A	Yes	23.62	1,581,177	1,551,046	1,554,719	29,778	99.6	19797x	19A	19A	A1a	B.2.1	B	B.2.1
36	MDHP-00036	Yes	hCoV-19/USA/MD-HP00036/2020	MT509457	EPI_ISL_434586	2A	Yes	15.58	1,267,077	1,239,782	1,245,159	29,779	99.6	15815x	20C	20A	A2a	B.1	B.1	B.1
37	MDHP-00037	Yes	hCoV-19/USA/MD-HP00037/2020	MT509458	EPI_ISL_434587	2A	Yes	18.94	679,852	662,141	667,586	29,779	99.6	8436x	20C	20A	A2a	B.1	B.1	B.1
38	MDHP-00038	Yes	hCoV-19/USA/MD-HP00038/2020	MT509459	EPI_ISL_434588	2A	Yes	22.7	1,086,293	1,062,625	1,066,765	29,779	99.6	13522x	20C	20A	A2a	B.1	B.1	B.1
39	MDHP-00039	Yes	hCoV-19/USA/MD-HP00039/2020	MT646098	EPI_ISL_457754	2A	Yes	14.59	652,633	636,734	641,262	29,776	99.6	8105x	20A	20A	A2a	B.1.37	B.1	B.1
41	MDHP-00041	Yes	hCoV-19/USA/MD-HP00041/2020	MT509460	EPI_ISL_434638	2A	Yes	14.13	293,443	282,606	287,296	29,777	99.6	3610x	20C	20A	A2a	B.1	B.1	B.1
43	MDHP-00043	Yes	hCoV-19/USA/DC-HP00043/2020	MT509461	EPI_ISL_434639	2A	Yes	16.18	878,314	856,967	859,620	29,779	99.6	10946x	20C	20A	A2a	B.1	B.1	B.1
44	MDHP-00044	Yes	hCoV-19/USA/MD-HP00044/2020	MT509462	EPI_ISL_434640	2A	Yes	25.13	458,326	445,432	446,999	29,778	99.6	5671x	20B	20A	A2a	B.1.1	B.1.1	B.1.1/JHHS-3
45	MDHP-00045	Yes	hCoV-19/USA/MD-HP00045/2020	MT646064	EPI_ISL_457791	6A	No	17.4	1,121,363	1,098,625	1,099,348	29,781	99.6	209x	20C	20A	A2a	B.1	B.1	B.1
48	MDHP-00048	Yes	hCoV-19/USA/MD-HP00048/2020	MT646065	EPI_ISL_457792	6A	No	22.99	492,247	469,888	470,832	29,780	99.6	206x	20B	20A	A2a	B.1.1	B.1.1	B.1.1
49	MDHP-00049	Yes	hCoV-19/USA/DC-HP00049/2020	MT646066	EPI_ISL_457793	6A	No	30.38	69,346	60,332	60,353	28,047	93.8	175x	20C	20A	A2a	B.1	B.1	B.1
50	MDHP-00050	Yes	hCoV-19/USA/MD-HP00050/2020	MT646067	EPI_ISL_457794	6A	No	30.28	109,906	93,159	93,333	28,344	94.8	184x	20C	20A	A2a	B.1	B.1	B.1
51	MDHP-00051	Yes	hCoV-19/USA/MD-HP00051/2020	MT646068	EPI_ISL_457795	6A	No	21.63	459,300	436,059	436,762	29,780	99.6	207x	20C	20A	A2a	B.1	B.1	B.1
52	MDHP-00052	Yes	hCoV-19/USA/DC-HP00052/2020	MT646069	EPI_ISL_457796	6A	No	19.15	903,065	878,872	879,309	29,780	99.6	210x	20B	20A	A2a	B.1.1.33	B.1.1	B.1.1
54	MDHP-00054	Yes	hCoV-19/USA/DC-HP00054/2020	MT646117	EPI_ISL_457797	6A	No	15.27	701,068	669,920	670,621	29,780	99.6	208x	20C	20A	A2a	B.1	B.1	B.1
55	MDHP-00055	Yes	hCoV-19/USA/MD-HP00055/2020	MT646070	EPI_ISL_457798	6A	No	15.35	1,048,992	1,000,340	1,001,729	29,780	99.6	214x	19A	19A	A1a	B.2.1	B	B.2.1
57	MDHP-00057	Yes	hCoV-19/USA/MD-HP00057/2020	MT646071	EPI_ISL_457799	6C	Yes	20.83	665,217	642,989	644,100	29,779	99.6	211x	20C	20A	A2a	B.1	B.1	B.1
58	MDHP-00058	Yes	hCoV-19/USA/MD-HP00058/2020	MT646072	EPI_ISL_457800	6C	No	17.66	405,053	390,876	391,755	29,780	99.6	210x	19B	19B	B1	A.1	A.1	A.1
59	MDHP-00059	Yes	hCoV-19/USA/DC-HP00059/2020	MT646073	EPI_ISL_457801	6C	Yes	17.12	123,916	119,210	119,344	29,780	99.6	197x	20C	20A	A2a	B.1.2	B.1.2	B.1.2
60	MDHP-00060	Yes	hCoV-19/USA/MD-HP00060/2020	MT646118	EPI_ISL_457802	6C	No	17.08	99,449	96,585	96,682	29,564	98.9	200x	20A	20A	A2a	B.1	B.1	B.1
61	MDHP-00061	Yes	hCoV-19/USA/MD-HP00061/2020	MT646074	EPI_ISL_457803	6C	Yes	22.42	691,896	665,885	666,443	29,780	99.6	212x	20B	20A	A2a	B.1.1	B.1.1	B.1.1
62	MDHP-00062	Yes	hCoV-19/USA/MD-HP00062/2020	MT646119	EPI_ISL_457804	6C	Yes	18.26	141,043	136,640	136,833	29,391	98.3	208x	20B	20A	A2a	B.1.1	B.1.1	B.1.1/JHHS-4
63	MDHP-00063	Yes	hCoV-19/USA/DC-HP00063/2020	MT646075	EPI_ISL_457805	6C	Yes	19.26	1,828,622	1,765,035	1,767,272	29,778	99.6	221x	19A	19A	A	B.6	B	B
64	MDHP-00064	Yes	hCoV-19/USA/MD-HP00064/2020	MT646076	EPI_ISL_457806	6C	Yes	15.75	1,096,817	1,045,797	1,048,572	29,780	99.6	216x	20C	20A	A2a	B.1	B.1	B.1/JHHS-5
65	MDHP-00065	Yes	hCoV-19/USA/MD-HP00065/2020	MT646077	EPI_ISL_457807	6C	Yes	15.46	1,322,260	1,265,448	1,266,258	29,780	99.6	213x	19B	19B	B	A.3	A	A/JHHS-1
67	MDHP-00067	Yes	hCoV-19/USA/MD-HP00067/2020	MT646078	EPI_ISL_457808	6C	No	16.08	530,964	508,603	508,925	29,780	99.6	206x	20C	20A	A2a	B.1	B.1	B.1
68	MDHP-00068	Yes	hCoV-19/USA/MD-HP00068/2020	MT509469	EPI_ISL_438227	3A	No	27.29	749,651	722,858	723,113	29,251	97.8	9179x	20C	20A	A2a	B.1	B.1	B.1
69	MDHP-00069	Yes	hCoV-19/USA/MD-HP00069/2020	MT509470	EPI_ISL_438228	3A	No	28.83	1,133,334	1,110,270	1,110,837	29,531	98.8	14155x	20C	20A	A2a	B.1	B.1	B.1
70	MDHP-00070	Yes	hCoV-19/USA/DC-HP00070/2020	MT509471	EPI_ISL_438229	3A	No	17.02	2,770,728	2,713,958	2,718,290	29,779	99.6	34621x	20C	20A	A2a	B.1	B.1	B.1
72	MDHP-00072	Yes	hCoV-19/USA/DC-HP00072/2020	MT509472	EPI_ISL_438230	3A	No	16.93	2,436,903	2,390,747	2,395,090	29,778	99.6	30519x	19A	19A	A1a	B.2.1	B	B.2.1
73	MDHP-00073	Yes	hCoV-19/USA/DC-HP00073/2020	MT509492	EPI_ISL_438231	3A	No	20.3	1,836,969	1,793,312	1,796,702	29,776	99.6	22867x	20C	20A	A2a	B.1	B.1	B.1
74	MDHP-00074	Yes	hCoV-19/USA/DC-HP00074/2020	MT509473	EPI_ISL_438232	3A	No	14.6	677,209	657,678	661,909	29,482	98.6	8394x	20C	20A	A2a	B.1	B.1	B.1
75	MDHP-00075	Yes	hCoV-19/USA/MD-HP00075/2020	MT509474	EPI_ISL_438233	3A	No	17.39	743,067	732,224	733,119	29,777	99.6	9340x	20C	20A	A2a	B.1	B.1	B.1
76	MDHP-00076	Yes	hCoV-19/USA/MD-HP00076/2020	MT509475	EPI_ISL_438234	3A	No	15.12	1,463,889	1,432,987	1,434,503	29,778	99.6	18280x	19B	19B	B	A.3	A	A/JHHS-1
77	MDHP-00077	Yes	hCoV-19/USA/MD-HP00077/2020	MT646099	EPI_ISL_457755	3A	No	23.28	869,120	850,728	851,805	29,560	98.9	10839x	20C	20A	A2a	B.1	B.1	B.1
78	MDHP-00078	Yes	hCoV-19/USA/MD-HP00078/2020	MT509493	EPI_ISL_438235	3A	No	21.19	836,397	816,480	817,581	29,779	99.6	10414x	20C	20A	A2a	B.1	B.1	B.1
79	MDHP-00079	Yes	hCoV-19/USA/MD-HP00079/2020	MT509476	EPI_ISL_438236	3B	No	unknown	183,046	172,179	175,076	29,268	97.9	2201x	20B	20A	A2a	B.1.1	B.1.1	B.1.1/JHHS-4
80	MDHP-00080	Yes	hCoV-19/USA/DC-HP00080/2020	MT509477	EPI_ISL_438237	3B	No	18.53	1,746,638	1,696,463	1,701,943	29,779	99.6	21623x	20C	20A	A2a	B.1	B.1	B.1
82	MDHP-00082	Yes	hCoV-19/USA/MD-HP00082/2020	MT509478	EPI_ISL_438238	3B	No	18.39	253,698	233,268	238,773	29,459	98.5	2979x	20C	20A	A2a	B.1.2	B.1.2	B.1.2
83	MDHP-00083	Yes	hCoV-19/USA/MD-HP00083/2020	MT509479	EPI_ISL_438239	3B	No	13.84	177,011	166,425	169,216	29,264	97.9	2121x	20C	20A	A2a	B.1	B.1	B.1
85	MDHP-00085	Yes	hCoV-19/USA/MD-HP00085/2020	MT509480	EPI_ISL_438240	3B	No	15.2	320,695	305,666	310,541	29,780	99.6	3909x	20B	20A	A2a	B.1.1	B.1.1	B.1.1
86	MDHP-00086	Yes	hCoV-19/USA/MD-HP00086/2020	MT646100	EPI_ISL_457756	3B	No	18.87	321,687	311,515	312,913	29,780	99.6	3971x	19B	19B	B	A.3	A	A
87	MDHP-00087	Yes	hCoV-19/USA/MD-HP00087/2020	MT509481	EPI_ISL_438241	3B	No	22.17	246,264	236,839	238,544	29,561	98.9	3023x	19B	19B	B	A.3	A	A
89	MDHP-00089	Yes	hCoV-19/USA/DC-HP00089/2020	MT509482	EPI_ISL_438242	3B	No	17.56	142,186	132,791	135,806	29,561	98.9	1694x	20C	20A	A2a	B.1	B.1	B.1
90	MDHP-00090	Yes	hCoV-19/USA/DC-HP00090/2020	MT509483	EPI_ISL_438243	3B	No	20.28	171,052	165,716	166,744	29,562	98.9	2113x	20C	20A	A2a	B.1	B.1	B.1
91	MDHP-00091	Yes	hCoV-19/USA/DC-HP00091/2020	MT646048	EPI_ISL_457757	3C	No	20.34	135,080	131,989	132,276	29,560	98.9	1683x	20C	20A	A2a	B.1	B.1	B.1
93	MDHP-00093	Yes	hCoV-19/USA/MD-HP00093/2020	MT646049	EPI_ISL_457758	3C	No	20.84	138,350	135,118	135,282	29,562	98.9	1722x	20B	20A	A2a	B.1.1	B.1.1	B.1.1
94	MDHP-00094	Yes	hCoV-19/USA/MD-HP00094/2020	MT646050	EPI_ISL_457759	3C	No	26.34	120,196	116,739	116,961	29,562	98.9	1484x	20C	20A	A2a	B.1	B.1	B.1
96	MDHP-00096	Yes	hCoV-19/USA/DC-HP00096/2020	MT646101	EPI_ISL_457760	3C	No	18.49	2,566,505	2,514,119	2,516,930	29,776	99.6	32025x	20A	20A	A2a	B.1	B.1	B.1
97	MDHP-00097	Yes	hCoV-19/USA/MD-HP00097/2020	MT646102	EPI_ISL_457761	3C	No	19.92	129,061	125,773	125,929	29,562	98.9	1602x	20C	20A	A2a	B.1.3	B.1	B.1
98	MDHP-00098	Yes	hCoV-19/USA/MD-HP00098/2020	MT646103	EPI_ISL_457762	3C	No	23.38	122,206	120,151	120,422	29,264	97.9	1531x	19B	19B	B	A.3	A	A/JHHS-1
99	MDHP-00099	Yes	hCoV-19/USA/DC-HP00099/2020	MT509484	EPI_ISL_438244	3C	No	18.93	152,809	150,024	150,319	29,560	98.9	1909x	20C	20A	A2a	B.1	B.1	B.1
100	MDHP-00100	Yes	hCoV-19/USA/DC-HP00100/2020	MT509485	EPI_ISL_438245	3C	No	19.95	247,395	242,024	242,190	29,560	98.9	3080x	20C	20A	A2a	B.1.3	B.1	B.1
101	MDHP-00101	Yes	hCoV-19/USA/MD-HP00101/2020	MT646104	EPI_ISL_457763	3C	No	16.47	140,018	136,871	136,962	29,348	98.1	1745x	20B	20A	A2a	B.1.1	B.1.1	B.1.1
104	MDHP-00104	Yes	hCoV-19/USA/MD-HP00104/2020	MT509486	EPI_ISL_438246	3D	No	14.25	253,623	248,354	248,579	29,779	99.6	3167x	19B	19B	B	A.3	A	A/JHHS-1
105	MDHP-00105	Yes	hCoV-19/USA/MD-HP00105/2020	MT509487	EPI_ISL_438247	3D	No	15.37	183,073	179,481	179,621	29,562	98.9	2289x	20B	20A	A2a	B.1.1	B.1.1	B.1.1/JHHS-3
106	MDHP-00106	Yes	hCoV-19/USA/MD-HP00106/2020	MT646051	EPI_ISL_457764	3D	No	20.57	238,418	232,605	233,240	29,562	98.9	2963x	20C	20A	A2a	B.1	B.1	B.1/JHHS-5
107	MDHP-00107	Yes	hCoV-19/USA/MD-HP00107/2020	MT646105	EPI_ISL_457765	3D	No	16.93	288,378	283,067	283,605	29,558	98.8	3600x	20C	20A	A2a	B.1	B.1	B.1
110	MDHP-00110	Yes	hCoV-19/USA/MD-HP00110/2020	MT646106	EPI_ISL_457766	3D	No	20.91	4,913,546	4,785,790	4,796,379	29,778	99.6	60928x	20B	20A	A2a	B.1.1	B.1.1	B.1.1
112	MDHP-00112	Yes	hCoV-19/USA/MD-HP00112/2020	MT646052	EPI_ISL_457767	3D	No	24.98	161,121	155,485	156,187	29,266	97.9	1976x	19B	19B	B	A.3	A	A
113	MDHP-00113	Yes	hCoV-19/USA/MD-HP00113/2020	MT646053	EPI_ISL_457768	3D	No	16.97	239,644	234,004	234,271	29,780	99.6	2984x	19B	19B	B	A.3	A	A
114	MDHP-00114	Yes	hCoV-19/USA/MD-HP00114/2020	MT646054	EPI_ISL_457769	3D	No	20.58	208,643	203,597	203,835	29,777	99.6	2596x	20A	20A	A2	B.1	B.1	B.1
116	MDHP-00116	Yes	hCoV-19/USA/DC-HP00116/2020	MT646079	EPI_ISL_457809	6E	No	17.19	303,563	291,591	291,749	29,779	99.6	203x	20C	20A	A2a	B.1	B.1	B.1
117	MDHP-00117	Yes	hCoV-19/USA/DC-HP00117/2020	MT646080	EPI_ISL_457810	6E	No	21.25	75,986	74,213	74,339	29,779	99.6	194x	20C	20A	A2a	B.1	B.1	B.1
118	MDHP-00118	Yes	hCoV-19/USA/MD-HP00118/2020	MT646081	EPI_ISL_457811	6E	No	24.27	1,123,177	1,090,125	1,091,830	29,778	99.6	220x	20C	20A	A2a	B.1	B.1	B.1
119	MDHP-00119	Yes	hCoV-19/USA/MD-HP00119/2020	MT646082	EPI_ISL_457812	6E	No	20.87	387,889	369,974	370,740	29,781	99.6	208x	20A	20A	A2a	B.1.37	B.1	B.1
120	MDHP-00120	Yes	hCoV-19/USA/MD-HP00120/2020	MT646083	EPI_ISL_457813	6E	No	25.09	623,858	594,304	595,012	29,780	99.6	213x	19B	19B	B	A.3	A	A/JHHS-1
122	MDHP-00122	Yes	hCoV-19/USA/DC-HP00122/2020	MT646084	EPI_ISL_457814	6E	No	25.07	203,875	191,838	192,006	29,780	99.6	203x	20C	20A	A2a	B.1	B.1	B.1
123	MDHP-00123	Yes	hCoV-19/USA/MD-HP00123/2020	MT646085	EPI_ISL_457815	6E	No	29.99	66,608	59,025	59,244	28,047	93.8	168x	19A	19A	A	B.6	B	B
127	MDHP-00127	Yes	hCoV-19/USA/MD-HP00127/2020	MT646087	EPI_ISL_457816	6G	No	16.1	247,182	239,278	239,848	29,780	99.6	201x	20C	20A	A2a	B.1.26	B.1	B.1
128	MDHP-00128	Yes	hCoV-19/USA/MD-HP00128/2020	MT646088	EPI_ISL_457817	6G	No	19.72	391,858	367,153	367,513	29,777	99.6	212x	20C	20A	A2a	B.1	B.1	B.1
129	MDHP-00129	Yes	hCoV-19/USA/MD-HP00129/2020	MT646089	EPI_ISL_457818	6G	No	21.6	109,594	105,547	105,649	29,781	99.6	196x	20C	20A	A2a	B.1	B.1	B.1
131	MDHP-00131	Yes	hCoV-19/USA/MD-HP00131/2020	MT646090	EPI_ISL_457819	6G	No	14.29	191,106	183,142	183,358	29,780	99.6	201x	20A	20A	A2a	B.1	B.1	B.1/JHHS-2
132	MDHP-00132	Yes	hCoV-19/USA/MD-HP00132/2020	MT646091	EPI_ISL_457820	6G	No	13.75	1,823,248	1,773,749	1,776,274	29,780	99.6	214x	20A	20A	A2a	B.1	B.1	B.1
133	MDHP-00133	Yes	hCoV-19/USA/MD-HP00133/2020	MT646092	EPI_ISL_457821	6G	No	24.3	323,098	301,263	301,773	29,780	99.6	207x	20A	20A	A2a	B.1	B.1	B.1
135	MDHP-00135	Yes	hCoV-19/USA/DC-HP00135/2020	MT646093	EPI_ISL_457822	6G	No	22.14	325,977	305,425	305,844	29,778	99.6	207x	20C	20A	A2a	B.1	B.1	B.1
137	MDHP-00137	Yes	hCoV-19/USA/DC-HP00137/2020	MT646120	EPI_ISL_457823	6G	No	19.87	733,217	693,497	695,033	29,779	99.6	215x	20A	20A	A2a	B.1	B.1	B.1
138	MDHP-00138	Yes	hCoV-19/USA/DC-HP00138/2020	MT646055	EPI_ISL_457770	3G	No	17.51	173,123	169,441	169,736	28,566	95.5	2136x	20C	20A	A2a	B.1	B.1	B.1
139	MDHP-00139	Yes	hCoV-19/USA/DC-HP00139/2020	MT646056	EPI_ISL_457771	3G	No	18.66	104,817	102,402	102,629	28,569	95.5	1290x	20B	20A	A2a	B.1.1	B.1.1	B.1.1
140	MDHP-00140	Yes	hCoV-19/USA/MD-HP00140/2020	MT646057	EPI_ISL_457772	3G	No	16.74	111,566	108,571	108,863	28,014	93.7	1368x	20C	20A	A2a	B.1.3	B.1	B.1
141	MDHP-00141	Yes	hCoV-19/USA/MD-HP00141/2020	MT646107	EPI_ISL_457773	3G	No	19.18	109,077	106,108	106,266	27,795	93	1337x	19B	19B	B	A.3	A	A
143	MDHP-00143	Yes	hCoV-19/USA/MD-HP00143/2020	MT646058	EPI_ISL_457774	3G	No	29.21	112,203	101,786	101,974	27,993	93.6	1248x	20B	20A	A2a	B.1.1	B.1.1	B.1.1/JHHS-4
145	MDHP-00145	Yes	hCoV-19/USA/DC-HP00145/2020	MT646108	EPI_ISL_457775	3G	No	16.32	162,086	157,036	157,270	27,730	92.7	1976x	20B	20A	A2a	B.1.1	B.1.1	B.1.1
147	MDHP-00147	Yes	hCoV-19/USA/MD-HP00147/2020	MT646060	EPI_ISL_457777	3G	No	19.72	115,666	112,306	112,505	28,567	95.5	1411x	20B	20A	A2a	B.1.1	B.1.1	B.1.1/JHHS-3
148	MDHP-00148	Yes	hCoV-19/USA/MD-HP00148/2020	MT646109	EPI_ISL_457778	3G	No	21.35	56,448	54,600	54,658	28,014	93.7	686x	20C	20A	A2a	B.1	B.1	B.1
149	MDHP-00149	Yes	hCoV-19/USA/MD-HP00149/2020	MT646061	EPI_ISL_457779	3H	No	27.74	135,156	130,159	131,065	28,082	93.9	1642x	19B	19B	B1	A.1	A.1	A.1
150	MDHP-00150	Yes	hCoV-19/USA/MD-HP00150/2020	MT646110	EPI_ISL_457780	3H	No	21.84	1,151,557	1,120,245	1,121,835	29,561	98.9	14180x	20C	20A	A2a	B.1	B.1	B.1
152	MDHP-00152	Yes	hCoV-19/USA/DC-HP00152/2020	MT646111	EPI_ISL_457781	3H	No	18.03	383,383	374,438	375,087	29,556	98.8	4733x	20A	20A	A2a	B.1	B.1	B.1/JHHS-2
153	MDHP-00153	Yes	hCoV-19/USA/MD-HP00153/2020	MT646062	EPI_ISL_457782	3H	No	30.56	182,298	140,767	140,926	29,391	98.3	1506x	19B	19B	B	A.3	A	A
154	MDHP-00154	Yes	hCoV-19/USA/MD-HP00154/2020	MT646112	EPI_ISL_457783	3H	No	24.93	1,448,208	1,366,802	1,368,932	29,777	99.6	17205x	19B	19B	B	A.3	A	A
155	MDHP-00155	Yes	hCoV-19/USA/MD-HP00155/2020	MT646113	EPI_ISL_457784	3H	No	32.01	622,554	369,478	371,086	29,389	98.3	3404x	20A	20A	A2a	B.1	B.1	B.1/JHHS-2
156	MDHP-00156	Yes	hCoV-19/USA/MD-HP00156/2020	MT646114	EPI_ISL_457785	3H	No	15.21	224,172	138,349	138,941	29,526	98.7	1766x	20C	20A	A2a	B.1.2	B.1.2	B.1.2
157	MDHP-00157	Yes	hCoV-19/USA/MD-HP00157/2020	MT646115	EPI_ISL_457786	3H	No	29.97	176,856	116,678	116,813	28,334	94.8	1118x	20B	20A	A2a	B.1.1	B.1.1	B.1.1
158	MDHP-00158	Yes	hCoV-19/USA/MD-HP00158/2020	MT646116	EPI_ISL_457787	3H	No	23.11	432,977	415,298	416,148	29,779	99.6	5237x	20C	20A	A2a	B.1	B.1	B.1
159	MDHP-00159	Yes	hCoV-19/USA/MD-HP00159/2020	MT646063	EPI_ISL_457788	3H	No	29.42	180,450	125,857	125,989	29,389	98.3	1336x	20C	20A	A2a	B.1	B.1	B.1
4	MDHP-00004	No	hCoV-19/USA/MD-HP00004/2020	NA	NA	NA	No	20.54	193,298	125,950	126,123	24,462	81.8	NA	NA	NA	NA	NA	NA	NA
14	MDHP-00014	No	hCoV-19/USA/??-HP00014/2020	NA	NA	NA	No	14.72	499,459	390,953	392,157	29,780	99.6	NA	NA	NA	NA	NA	NA	NA
21	MDHP-00021	No	hCoV-19/USA/MD-HP00021/2020	NA	NA	NA	No	19.08	618,141	600,630	601,604	18,107	60.6	NA	NA	NA	NA	NA	NA	NA
40	MDHP-00040	No	hCoV-19/USA/MD-HP00040/2020	NA	NA	NA	No	17.03	793,257	773,372	780,634	29,773	99.6	NA	NA	NA	NA	NA	NA	NA
42	MDHP-00042	No	hCoV-19/USA/DC-HP00042/2020	NA	NA	NA	No	38.39	85,234	43,639	44,285	29,319	98	NA	NA	NA	NA	NA	NA	NA
46	MDHP-00046	No	hCoV-19/USA/MD-HP00046/2020	NA	NA	NA	No	25.48	719,726	700,451	704,107	29,776	99.6	NA	NA	NA	NA	NA	NA	NA
47	MDHP-00047	No	hCoV-19/USA/DC-HP00047/2020	NA	NA	NA	No	32.75	478,242	359,266	360,436	29,608	99	NA	NA	NA	NA	NA	NA	NA
53	MDHP-00053	No	hCoV-19/USA/MD-HP00053/2020	NA	NA	NA	No	18.38	681,151	663,214	666,514	29,779	99.6	NA	NA	NA	NA	NA	NA	NA
56	MDHP-00056	No	hCoV-19/USA/MD-HP00056/2020	NA	NA	NA	No	unknown	189,167	182,573	183,348	29,779	99.6	NA	NA	NA	NA	NA	NA	NA
66	MDHP-00066	No	hCoV-19/USA/MD-HP00066/2020	NA	NA	NA	No	37.5	175,784	89,745	90,121	24,755	82.8	NA	NA	NA	NA	NA	NA	NA
71	MDHP-00071	No	hCoV-19/USA/DC-HP00071/2020	NA	NA	NA	No	33.5	194,793	134,156	134,167	19,178	64.1	NA	NA	NA	NA	NA	NA	NA
81	MDHP-00081	No	hCoV-19/USA/MD-HP00081/2020	NA	NA	NA	No	28.22	17,554	15,261	16,409	21,459	71.8	NA	NA	NA	NA	NA	NA	NA
88	MDHP-00088	No	hCoV-19/USA/MD-HP00088/2020	NA	NA	NA	No	25.01	61,165	49,184	53,994	25,623	85.7	NA	NA	NA	NA	NA	NA	NA
92	MDHP-00092	No	hCoV-19/USA/MD-HP00092/2020	NA	NA	NA	No	29.44	183,846	175,984	176,332	29,559	98.8	NA	NA	NA	NA	NA	NA	NA
95	MDHP-00095	No	hCoV-19/USA/DC-HP00095/2020	NA	NA	NA	No	29.9	109,853	105,514	106,261	29,903	100	NA	NA	NA	NA	NA	NA	NA
103	MDHP-00103	No	hCoV-19/USA/MD-HP00103/2020	NA	NA	NA	No	34.18	7,019	3,141	3,145	2,053	6.9	NA	NA	NA	NA	NA	NA	NA
108	MDHP-00108	No	hCoV-19/USA/MD-HP00108/2020	NA	NA	NA	No	33.17	9,915	8,234	8,234	7,668	25.6	NA	NA	NA	NA	NA	NA	NA
109	MDHP-00109	No	hCoV-19/USA/MD-HP00109/2020	NA	NA	NA	No	30.3	131,190	121,715	121,729	27,627	92.4	NA	NA	NA	NA	NA	NA	NA
115	MDHP-00115	No	hCoV-19/USA/MD-HP00115/2020	NA	NA	NA	No	21.5	497,073	481,246	482,475	15,521	51.9	NA	NA	NA	NA	NA	NA	NA
121	MDHP-00121	No	hCoV-19/USA/MD-HP00121/2020	NA	NA	NA	No	15.82	219,842	206,982	210,332	25,841	86.4	NA	NA	NA	NA	NA	NA	NA
124	MDHP-00124	No	hCoV-19/USA/MD-HP00124/2020	NA	NA	NA	No	31.51	85,944	75,795	75,819	19,121	63.9	NA	NA	NA	NA	NA	NA	NA
125	MDHP-00125	No	hCoV-19/USA/MD-HP00125/2020	NA	NA	NA	No	33.92	14,603	10,926	10,930	12,038	40.3	NA	NA	NA	NA	NA	NA	NA
126	MDHP-00126	No	hCoV-19/USA/MD-HP00126/2020	NA	NA	NA	No	14.95	714,314	693,180	694,519	28,736	96.1	NA	NA	NA	NA	NA	NA	NA
130	MDHP-00130	No	hCoV-19/USA/MD-HP00130/2020	NA	NA	NA	No	20.65	188,498	180,482	182,738	23,994	80.2	NA	NA	NA	NA	NA	NA	NA
134	MDHP-00134	No	hCoV-19/USA/MD-HP00134/2020	NA	NA	NA	No	29.7	544,171	521,084	521,300	28,713	96	NA	NA	NA	NA	NA	NA	NA
136	MDHP-00136	No	hCoV-19/USA/DC-HP00136/2020	NA	NA	NA	No	30.49	67,879	59,687	59,704	16,788	56.1	NA	NA	NA	NA	NA	NA	NA
144	MDHP-00144	No	hCoV-19/USA/MD-HP00144/2020	NA	NA	NA	No	21.83	49,183	47,603	48,026	21,035	70.3	NA	NA	NA	NA	NA	NA	NA
146	MDHP-00146	No	hCoV-19/USA/DC-HP00146/2020	MT646059	EPI_ISL_457776	NA	No	23.84	58,359	55,698	55,923	25,731	86	702x	20B	20A	A2a	NA	NA	NA
151	MDHP-00151	No	hCoV-19/USA/DC-HP00151/2020	NA	NA	NA	No	34	160,608	106,556	106,610	27,732	92.7	NA	NA	NA	NA	NA	NA	NA
