# Supplementary material for: Genomic diversity of SARS-CoV-2 during early introduction into the Baltimore–Washington metropolitan area
Source: JCI Insight. 2021 Mar 22;6(6):e144350. doi: 10.1172/jci.insight.144350 (PMC8026189; doi:10.1172/jci.insight.144350)
Supplement: Supplemental Table 7 [file jciinsight-6-144350-s220.csv]

region	min	Q1	median	mean	Q3	max
Global3K	0	2.02E-04	3.03E-04	3.16E-04	4.18E-04	9.70E-04
Global1K	0	2.03E-04	3.04E-04	3.16E-04	4.11E-04	9.55E-04
WA	0	6.80E-05	1.68E-04	2.57E-04	4.65E-04	9.09E-04
CA	0	1.68E-04	2.69E-04	2.64E-04	3.37E-04	7.18E-04
NY	0	1.68E-04	2.35E-04	2.51E-04	3.03E-04	6.41E-04
ID	0	5.90E-05	1.35E-04	1.52E-04	2.05E-04	6.12E-04
LA	0	1.01E-04	1.35E-04	1.32E-04	1.69E-04	3.38E-04
VA	0	1.35E-04	2.35E-04	2.95E-04	4.71E-04	7.43E-04
MD-other	0	1.31E-04	1.90E-04	1.83E-04	2.52E-04	3.58E-04
JHHS-MD	0	1.38E-04	3.08E-04	3.73E-04	6.41E-04	9.50E-04
DC-other	6.72E-05	1.01E-04	1.35E-04	2.00E-04	3.20E-04	4.71E-04
JHHS-DC	0	1.01E-04	1.68E-04	2.25E-04	3.65E-04	6.21E-04
